# Supplementary material for: Four new species of Unixenus Jones, 1944 (Diplopoda, Penicillata, Polyxenida) from Australia
Source: Zookeys. 2013 Mar 21;(278):75–90. doi: 10.3897/zookeys.278.4765 (PMC3677348; doi:10.3897/zookeys.278.4765)
Supplement: XML Treatment for Unixenus corringlensis [file zookeys.278.4765-treatment3.xml]

<!DOCTYPE tp:taxon-treatment
  PUBLIC "-//TaxonX//DTD Taxonomic Treatment Publishing DTD v0 20100105//EN" "tax-treatment-NSO.dtd">
<tp:taxon-treatment xmlns:tp="http://www.plazi.org/taxpub"><tp:treatment-meta><mixed-citation publication-type="journal"><person-group><name><surname>Short</surname><given-names>Megan</given-names></name><name><surname>Huynh</surname><given-names>Cuong</given-names></name></person-group><article-title>Four new species of 
                    <italic>Unixenus</italic> Jones, 1944 (Diplopoda, Penicillata, Polyxenida) from Australia
                </article-title><source>Zookeys</source><day>21</day><month>3</month><year>2013</year><volume>2013</volume><issue>278</issue><fpage>75</fpage><lpage>90</lpage><pub-id pub-id-type="doi">10.3897/zookeys.278.4765</pub-id></mixed-citation></tp:treatment-meta><tp:nomenclature><tp:taxon-name>
                            <tp:taxon-name-part taxon-name-part-type="genus">Unixenus</tp:taxon-name-part>
                            <tp:taxon-name-part taxon-name-part-type="species">corringlensis</tp:taxon-name-part>
                        <object-id xmlns:xlink="http://www.w3.org/1999/xlink" xlink:type="simple">urn:lsid:zoobank.org:act:FEA7C5BF-F58F-4DF4-8A25-506C6354C0B5</object-id>
								<object-id xmlns:xlink="http://www.w3.org/1999/xlink" xlink:type="simple">http://species-id.net/wiki/Unixenus_corringlensis</object-id>
								</tp:taxon-name><tp:taxon-authority>Short &amp; Huynh</tp:taxon-authority><tp:taxon-status xmlns:xlink="http://www.w3.org/1999/xlink" xlink:type="simple">sp. n.</tp:taxon-status><xref ref-type="fig" rid="F2">Fig. 2A–I</xref></tp:nomenclature><tp:treatment-sec sec-type="Holotype"><title>Holotype.</title><p>Female, Corringle State Forest, NSW, <named-content xmlns:xlink="http://www.w3.org/1999/xlink" content-type="dwc:verbatimCoordinates" xlink:type="simple">33°22'12"S, 147°15'00"E</named-content>, 21–26 March 1996, collected by D. Smith, AM KS.119541. Specimen mounted on slides, deposited in AM.</p></tp:treatment-sec><tp:treatment-sec sec-type="Paratypes"><title>Paratypes.</title><p>1 male, same collection as holotype, AM KS.119540. 1 female and 1 male subadult stadium VII, Severn State Forest, Atholwood Loop Rd. <named-content xmlns:xlink="http://www.w3.org/1999/xlink" content-type="dwc:verbatimCoordinates" xlink:type="simple">29°04'28"S, 151°00'53"E</named-content>, wet pitfall traps 22 November–13 December 2001, collected by L. Wilkie and H. Smith, AM KS.87406 (male), AM KS.119542 (female). 1 female adult, Newnes State Forest, Birds Rock Flora Reserve, 0.6 km from Sunnyside Ridge Rd., <named-content xmlns:xlink="http://www.w3.org/1999/xlink" content-type="dwc:verbatimCoordinates" xlink:type="simple">33°19'43"S, 150°11'33"E</named-content>, litter sampling 23 Feb 2006, collected by G.A. Milledge, J. Tarnawski and M. Beatson. AM KS.119543. All paratypes mounted on slides and deposited in AM.</p></tp:treatment-sec><tp:treatment-sec sec-type="Other material"><title>Other material:</title><p>4 specimens (sex and stadia not determined), Severn State Forest, Atholwood Loop Rd. <named-content xmlns:xlink="http://www.w3.org/1999/xlink" content-type="dwc:verbatimCoordinates" xlink:type="simple">29°04'28"S, 151°00'53"E</named-content>, wet pitfall traps 22 November–13 <!--PageBreak-->December 2001, collected by L. Wilkie and H. Smith. AM KS.87400, KS.87410, preserved in ethanol. 2 immature specimens, (sex and stadia not determined), Corringle State Forest, NSW, <named-content xmlns:xlink="http://www.w3.org/1999/xlink" content-type="dwc:verbatimCoordinates" xlink:type="simple">33°22'12"S, 147°15'00"E</named-content>, 21–26 March 1996, collected by D. Smith, AM KS.53604, preserved in ethanol.</p><p>1 male stadium VII, Newnes State Forest, Birds Rock Flora Reserve, 0.6km from Sunnyside Ridge Rd., <named-content xmlns:xlink="http://www.w3.org/1999/xlink" content-type="dwc:verbatimCoordinates" xlink:type="simple">33°19'43"S, 150°11'33"E</named-content>, litter sampling 23 Feb 2006, collected by G.A. Milledge, J. Tarnawski and M. Beatson, AM KS.119544, mounted on slide, poor quality.</p></tp:treatment-sec><tp:treatment-sec sec-type="Etymology"><title>Etymology.</title><p>For Corringle State Forest, the type locality; adjective.</p></tp:treatment-sec><tp:treatment-sec sec-type="Diagnosis"><title>Diagnosis.</title><p>Similar to <italic><tp:taxon-name>Unixenus attemsi</tp:taxon-name></italic> with biarticulate setae on leg segments and proximal position of seta on tarsus 2. Differs from <italic><tp:taxon-name>Unixenus attemsi</tp:taxon-name></italic> in being larger, having 2 setae <!--PageBreak-->on femur and 1 seta on tibia, maximum of 3 setae on coxa, broad gap between anterior rows of trichomes on vertex and posterior rows, and in arrangement of posterior rows.</p></tp:treatment-sec><tp:treatment-sec sec-type="Description"><title>Description.</title><p>As for <italic><tp:taxon-name>Unixenus carnarvonensis</tp:taxon-name></italic> sp. n., differing in the following details:</p><p>Measurements: Body length 2.3–2.5 mm with no differences between sexes, caudal bundle 0.3 mm.</p><p>No freshly collected specimens available. Specimens had been preserved in 70% ethanol. Body yellow brown in colour with tergal trichomes medium brown.</p><p>Number of trichomes in posterior rows of vertex of head each side varies 10–12 (anterior rows), 4–6 (posterior rows) (<xref ref-type="fig" rid="F2">Fig. 2A</xref>). Antennal article VI with 3 thick basiconic sensilla, anterior sensillum shorter, coeloconic sensillum posterior to basiconic sensilla, setiform sensillum between basiconic sensilla 1 and 2 (<xref ref-type="fig" rid="F2">Fig. 2B</xref>). Clypeo-labrum similar to <italic><tp:taxon-name>Unixenus carnarvonensis</tp:taxon-name></italic> sp. n. with 10 setae along posterior margin and fine sandy granular surface, granules decreasing in size to the posterior. Differs from <italic><tp:taxon-name>Unixenus carnarvonensis</tp:taxon-name></italic> sp. n. in having only 4 overlapping lamellar teeth each side of the median cleft. Lateral palp of gnathochilarium with 13 cylindrical sensilla, medial palp 20–21 sensilla.</p><p>Lateral protuberances of collum with 5–7 trichomes each. Tergites 2–9 with presence of median gap variable and narrow if present. Tergite 10 with median gap and reduced number of trichomes (<xref ref-type="fig" rid="F2">Fig. 2C</xref>). Trichomes short barbate. Legs with similar chaetotaxy to <italic><tp:taxon-name>Unixenus mjoebergi</tp:taxon-name></italic> with coxa 1, 1 seta, coxa 2, 2 setae, coxae 3–13, 2–3 setae; prefemur, tibia and tarsus 2, 1 seta; femur, 2 setae; trochanter, postfemur and tarsus 1 lack setae (<xref ref-type="fig" rid="F2">Fig. 2D</xref>). Setae same as for <italic><tp:taxon-name>Unixenus attemsi</tp:taxon-name></italic>, biarticulate with base lacking ridges and spines (<xref ref-type="fig" rid="F2">Fig. 2E</xref>), seta on distal edge of femur with longer flagellum; setiform, tarsus 2 seta slightly longer and located more proximal than in <italic><tp:taxon-name>Unixenus mjoebergi</tp:taxon-name></italic> (<xref ref-type="fig" rid="F2">Fig. 2F</xref>); telotarsus bearing anterior spinous projection longer than the wide claw which bears anterior process, posterior process not visible, small thin lamella process (<xref ref-type="fig" rid="F2">Fig. 2G</xref>). Last sternal plate with 2 setae. Male with 2 pairs coxal glands on leg pairs 8 and 9.</p><p>Telson with ornamental trichome insertions numbering 7–10<italic>a</italic>, 1<italic>b</italic>, and 3<italic>c</italic> each side of the midline (<xref ref-type="fig" rid="F2">Fig. 2I</xref>). Trichome <italic>b</italic> insertion points small, typical of the genus. Hooked caudal trichomes with 2–4 hooks on barbed stems, distal facing barbs along stem proximal to hooks, most distal barb larger. Caudal trichomes with 2 hooks only in both holotype and paratype from Corringle State Forest (<xref ref-type="fig" rid="F2">Fig. 2H</xref>).</p><fig id="F2" position="float" orientation="portrait"><label>Figure 2.</label><caption><p><italic><tp:taxon-name>Unixenus corringlensis</tp:taxon-name></italic> sp. n., adult female <bold>A</bold> Head, dorsal view showing arrangement of ocelli, position of trichobothria and trichome insertions <bold>B</bold> Details of sensilla on antennal article VI, sensillum type indicated as follows: coeloconic (<bold>c</bold>), setiform (<bold>s</bold>), thick basiconic (T) <bold>C</bold> Collum and tergite 2 (holotype), tergite 10 (paratype male) showing pattern of trichome insertions. Tergite 10 pattern partially obscured due to folding <bold>D</bold> Leg 3 showing chaetotaxy <bold>E</bold> Details of seta of coxa, prefemur and femur <bold>F</bold> Details of seta on tarsus 2 <bold>G</bold> Anterior view of telotarsus showing anterior spinous projection (<bold>s</bold>), claw (<bold>c</bold>) with anterior (<bold>a</bold>) process and lamella (l) <bold>H</bold> Hooked caudal trichome, distal section only <bold>I</bold> Pattern of ornamental trichome insertions. Scale bars: <bold>A</bold> and <bold>C</bold> (shared bar), <bold>D</bold> = 50 µm <bold>B,</bold> <bold>E</bold> and <bold>F</bold> (shared bar), <bold>G</bold> = 5 µm; <bold>H</bold> and I = 20 µm.</p></caption><graphic xmlns:xlink="http://www.w3.org/1999/xlink" xlink:href="ZooKeys-278-075-g002.jpg" position="float" orientation="portrait" xlink:type="simple"/></fig></tp:treatment-sec><tp:treatment-sec sec-type="Distribution"><title>Distribution.</title><p>So far known only from State forest at two widely separated sites in mid NSW and one site in northern NSW (<xref ref-type="fig" rid="F5">Fig. 5</xref>).</p></tp:treatment-sec><tp:treatment-sec><!--Section generated to contain objects referenced in tp:taxon-treatment.--><fig id="F5" position="float" orientation="portrait"><label>Figure 5.</label><caption><p>Map of Australia with states New South Wales and Western Australia expanded to show distribution of five <italic><tp:taxon-name>Unixenus</tp:taxon-name></italic> species In Western Australia: <italic><tp:taxon-name>Unixenus carnarvonensis</tp:taxon-name></italic> sp. n.: diamonds, type region shown as open diamond <italic><tp:taxon-name>Unixenus karajinensis</tp:taxon-name></italic> <xref ref-type="bibr" rid="B12">Short and Huynh 2011</xref>: stars, type locality shown as open star. In New South Wales: <italic><tp:taxon-name>Unixenus corringlensis</tp:taxon-name></italic> sp. n.: squares,squares, type locality shown as open square <italic><tp:taxon-name>Unixenus barrabaensis</tp:taxon-name></italic> sp. n.: circles, type locality shown as open circle <italic><tp:taxon-name>Unixenus myallensis</tp:taxon-name></italic> sp. n.: triangles, type locality shown as open triangle. Scale bar =1000 km.</p></caption><graphic xmlns:xlink="http://www.w3.org/1999/xlink" xlink:href="ZooKeys-278-075-g005.jpg" position="float" orientation="portrait" xlink:type="simple"/></fig></tp:treatment-sec><ref-list><ref id="B12"><mixed-citation xmlns:xlink="http://www.w3.org/1999/xlink" xlink:type="simple"><person-group><name name-style="western"><surname>Short</surname><given-names>M</given-names></name><name name-style="western"><surname>Huynh</surname><given-names>C</given-names></name></person-group> (<year>2011</year>)<article-title> The genus <italic>Unixenus</italic> Jones, 1944(Diplopoda, Penicillata, Polyxenida) in Australia.</article-title><source>Zookeys </source><volume>156</volume>: <fpage>105</fpage>-<lpage>122</lpage>. doi: <ext-link ext-link-type="uri" xlink:href="http://dx.doi.org/10.3897/zookeys.156.2168" xlink:type="simple">10.3897/zookeys.156.2168</ext-link></mixed-citation></ref></ref-list></tp:taxon-treatment>
