# Supplementary material for: Four new species of Unixenus Jones, 1944 (Diplopoda, Penicillata, Polyxenida) from Australia
Source: Zookeys. 2013 Mar 21;(278):75–90. doi: 10.3897/zookeys.278.4765 (PMC3677348; doi:10.3897/zookeys.278.4765)
Supplement: XML Treatment for Unixenus barrabaensis [file zookeys.278.4765-treatment4.xml]

<!DOCTYPE tp:taxon-treatment
  PUBLIC "-//TaxonX//DTD Taxonomic Treatment Publishing DTD v0 20100105//EN" "tax-treatment-NSO.dtd">
<tp:taxon-treatment xmlns:tp="http://www.plazi.org/taxpub"><tp:treatment-meta><mixed-citation publication-type="journal"><person-group><name><surname>Short</surname><given-names>Megan</given-names></name><name><surname>Huynh</surname><given-names>Cuong</given-names></name></person-group><article-title>Four new species of 
                    <italic>Unixenus</italic> Jones, 1944 (Diplopoda, Penicillata, Polyxenida) from Australia
                </article-title><source>Zookeys</source><day>21</day><month>3</month><year>2013</year><volume>2013</volume><issue>278</issue><fpage>75</fpage><lpage>90</lpage><pub-id pub-id-type="doi">10.3897/zookeys.278.4765</pub-id></mixed-citation></tp:treatment-meta><tp:nomenclature><tp:taxon-name>
                            <tp:taxon-name-part taxon-name-part-type="genus">Unixenus</tp:taxon-name-part>
                            <tp:taxon-name-part taxon-name-part-type="species">barrabaensis</tp:taxon-name-part>
                        <object-id xmlns:xlink="http://www.w3.org/1999/xlink" xlink:type="simple">urn:lsid:zoobank.org:act:7DED37AD-453D-4C20-BF47-FC344D23A958</object-id>
								<object-id xmlns:xlink="http://www.w3.org/1999/xlink" xlink:type="simple">http://species-id.net/wiki/Unixenus_barrabaensis</object-id>
								</tp:taxon-name><tp:taxon-authority>Short &amp; Huynh</tp:taxon-authority><tp:taxon-status xmlns:xlink="http://www.w3.org/1999/xlink" xlink:type="simple">sp. n.</tp:taxon-status><xref ref-type="fig" rid="F3">Fig. 3A–I</xref></tp:nomenclature><tp:treatment-sec sec-type="Holotype"><title>Holotype.</title><p>Female, Crown Reserve, Woods Reef, between road and Nangahrah Ck. NSW, <named-content xmlns:xlink="http://www.w3.org/1999/xlink" content-type="dwc:verbatimCoordinates" xlink:type="simple">30°23'39"S, 150°44'08"E</named-content>, pitfall traps 18 November–9 December 2001, col<!--PageBreak-->lected by H. Doherty and M. Elliot, AM KS.119545. Specimen mounted on slide, deposited in AM.</p></tp:treatment-sec><tp:treatment-sec sec-type="Paratypes"><title>Paratypes.</title><p>Male subadult stadium VII, same collection as holotype, AM KS.119546. Male subadult stadium VII Crown Reserve, 8.9 km along Bukkulla-Ashford Rd., NSW, <named-content xmlns:xlink="http://www.w3.org/1999/xlink" content-type="dwc:verbatimCoordinates" xlink:type="simple">29°25'59"S, 151°04'18"E</named-content>, pitfall traps 22 November–13 December 2001, collected by H. Doherty and M. Elliot, AM KS.119547. Female, stadium VII, Oaky Creek Nature Reserve, at base of E side of Melville Range, <named-content xmlns:xlink="http://www.w3.org/1999/xlink" content-type="dwc:verbatimCoordinates" xlink:type="simple">31°06'31"S, 150°37'20"E</named-content>, wet pitfall traps 17 November–8 December 2001, collected by L. Wilkie and H. Smith, AM KS.119548. Specimens mounted on slides, deposited in AM.</p></tp:treatment-sec><tp:treatment-sec sec-type="Etymology"><title>Etymology.</title><p>For Barraba, town closest to type locality; adjective.</p></tp:treatment-sec><tp:treatment-sec sec-type="Diagnosis"><title>Diagnosis.</title><p>Chaetotaxy similar to <italic><tp:taxon-name>Unixenus mjoebergi</tp:taxon-name></italic> with leg setae being spiny, 2 setae on femur and 1 on tibia; differs from <italic><tp:taxon-name>Unixenus mjoebergi</tp:taxon-name></italic> in having four basiconic sensilla on antennal article VI.</p></tp:treatment-sec><tp:treatment-sec sec-type="Description"><title>Description.</title><p>As for <italic><tp:taxon-name>Unixenus carnarvonensis</tp:taxon-name></italic> sp. n., differing in the following details:</p><p>Measurements: female adult, 1.94 mm, caudal bundle 0.3 mm; male subadult, Stadium VII, 1.6–2.1 mm. (n=3), caudal bundle 0.3 mm.</p><p><!--PageBreak-->No freshly collected specimens available. Specimens had been preserved in 70% ethanol. Body yellow brown in colour with brown tergal trichomes.</p><p>Two rows of trichomes either side of posterior vertex of head with slightly larger medial gap than for <italic><tp:taxon-name>Unixenus carnarvonensis</tp:taxon-name></italic> sp. n. Number of trichomes each side of posterior vertex varies 8–14 (anterior rows), 4–6 (posterior rows) (<xref ref-type="fig" rid="F3">Fig. 3A</xref>). Antennal article VI with 4 thick basiconic sensilla, coeloconic sensillum posterior to basiconic sensilla, One setiform sensillum anterior to the basiconic sensilla (<xref ref-type="fig" rid="F3">Fig. 3B</xref>). Clypeo-labrum with 10 setae along posterior margin in holotype, 8–10 in subadult paratypes; anterior margin of labrum with 3–4 lamellar teeth each side of the median cleft; fine sandy granular surface, granules becoming smaller posteriorly (<xref ref-type="fig" rid="F3">Fig. 3D</xref>). Lateral palp of gnathochilarium typical of the genus with 13 cylindrical sensilla.</p><p>Collum and tergites 2–9 with small median gap in posterior row of trichomes (<xref ref-type="fig" rid="F3">Fig. 3C</xref>). Rows increasingly closer together in posterior tergites. Tergite 10 of holotype damaged so size of median gap unable to be determined. Leg chaetotaxy as follows: coxa 1, 1 seta, coxa 2, 2 setae, coxae 3–13, 2–3 setae; prefemur, tibia, tarsus 2, 1 seta; femur, 2 setae (<xref ref-type="fig" rid="F3">Fig. 3E</xref>). Setae of the coxa, prefemur and distal edge femur with biarticulate setae similar to those for <italic><tp:taxon-name>Unixenus mjoebergi</tp:taxon-name></italic> with longitudinal ridges on basal funicle, each ridge extending distally in a long, thin spine with the spines surrounding the base of the flagellum (<xref ref-type="fig" rid="F3">Fig. 3F</xref>); seta of mid femur similar but smaller, tibia and tarsus 2 with setiform setae (<xref ref-type="fig" rid="F3">Fig. 3G</xref>); telotarsus bearing anterior spinous projection longer than the claw which bears large anterior process ½ length of claw, no posterior process visible, short lamella process (<xref ref-type="fig" rid="F3">Fig. 3I</xref>). Vulvae of adult female typical of genus, with numerous setae (<xref ref-type="fig" rid="F3">Fig. 3H</xref>). Male with 2 pairs coxal glands on leg pairs 8 and 9.</p><p>Telson with ornamental trichome insertions numbering 6–8<italic>a</italic>, 1<italic>b</italic>, and 3<italic>c</italic> each side of the midline, arrangement typical for the genus, as illustrated for <italic><tp:taxon-name>Unixenus corringlensis</tp:taxon-name></italic>. These trichomes barbate, long and straight. Hooked caudal trichomes with 1–3 hooks on barbed stems, majority with distal facing barbs only along stem proximal to hooks, very small number with distal and proximal facing barbs.</p><fig id="F3" position="float" orientation="portrait"><label>Figure 3.</label><caption><p><italic><tp:taxon-name>Unixenus barrabaensis</tp:taxon-name></italic> sp. n., adult female <bold>A</bold> Head, dorsal view showing arrangement of ocelli, position of trichobothria and trichome insertions <bold>B</bold> Details of sensilla on antennal article VI, sensillum type indicated as follows: coeloconic (<bold>c</bold>), setiform (<bold>s</bold>), thick basiconic (<bold>T</bold>) <bold>C</bold> Collum and tergite 2 showing pattern of trichome insertions <bold>D</bold> Clypeo-labrum <bold>E</bold> Left leg 3 showing chaetotaxy on leg segments <bold>F</bold> Details of seta on coxa, prefemur and femur <bold>G</bold> Details of seta on tarsus 2 <bold>H</bold> Detail of coxa and vulva of left leg 2 <bold>I</bold> Anterior view of left telotarsus showing anterior spinous projection (<bold>s</bold>), claw (<bold>c</bold>) with anterior (<bold>a</bold>) process and lamella (<bold>l</bold>). Scale bars: <bold>A</bold> and <bold>C</bold> (shared bar), <bold>E</bold> and H = 50 µm; D = 10 µm <bold>B</bold> Fand G (shared bar) and I = 5 µm.</p></caption><graphic xmlns:xlink="http://www.w3.org/1999/xlink" xlink:href="ZooKeys-278-075-g003.jpg" position="float" orientation="portrait" xlink:type="simple"/></fig></tp:treatment-sec><tp:treatment-sec sec-type="Distribution"><title>Distribution.</title><p>So far known only from three forested sites in northern NSW, with a north-south range of ca 200 km (<xref ref-type="fig" rid="F5">Fig. 5</xref>).</p></tp:treatment-sec><tp:treatment-sec><!--Section generated to contain objects referenced in tp:taxon-treatment.--><fig id="F5" position="float" orientation="portrait"><label>Figure 5.</label><caption><p>Map of Australia with states New South Wales and Western Australia expanded to show distribution of five <italic><tp:taxon-name>Unixenus</tp:taxon-name></italic> species In Western Australia: <italic><tp:taxon-name>Unixenus carnarvonensis</tp:taxon-name></italic> sp. n.: diamonds, type region shown as open diamond <italic><tp:taxon-name>Unixenus karajinensis</tp:taxon-name></italic> <xref ref-type="bibr" rid="B12">Short and Huynh 2011</xref>: stars, type locality shown as open star. In New South Wales: <italic><tp:taxon-name>Unixenus corringlensis</tp:taxon-name></italic> sp. n.: squares,squares, type locality shown as open square <italic><tp:taxon-name>Unixenus barrabaensis</tp:taxon-name></italic> sp. n.: circles, type locality shown as open circle <italic><tp:taxon-name>Unixenus myallensis</tp:taxon-name></italic> sp. n.: triangles, type locality shown as open triangle. Scale bar =1000 km.</p></caption><graphic xmlns:xlink="http://www.w3.org/1999/xlink" xlink:href="ZooKeys-278-075-g005.jpg" position="float" orientation="portrait" xlink:type="simple"/></fig></tp:treatment-sec><ref-list><ref id="B12"><mixed-citation xmlns:xlink="http://www.w3.org/1999/xlink" xlink:type="simple"><person-group><name name-style="western"><surname>Short</surname><given-names>M</given-names></name><name name-style="western"><surname>Huynh</surname><given-names>C</given-names></name></person-group> (<year>2011</year>)<article-title> The genus <italic>Unixenus</italic> Jones, 1944(Diplopoda, Penicillata, Polyxenida) in Australia.</article-title><source>Zookeys </source><volume>156</volume>: <fpage>105</fpage>-<lpage>122</lpage>. doi: <ext-link ext-link-type="uri" xlink:href="http://dx.doi.org/10.3897/zookeys.156.2168" xlink:type="simple">10.3897/zookeys.156.2168</ext-link></mixed-citation></ref></ref-list></tp:taxon-treatment>
