# Supplementary material for: Four new species of Unixenus Jones, 1944 (Diplopoda, Penicillata, Polyxenida) from Australia
Source: Zookeys. 2013 Mar 21;(278):75–90. doi: 10.3897/zookeys.278.4765 (PMC3677348; doi:10.3897/zookeys.278.4765)
Supplement: XML Treatment for Unixenus myallensis [file zookeys.278.4765-treatment5.xml]

<!DOCTYPE tp:taxon-treatment
  PUBLIC "-//TaxonX//DTD Taxonomic Treatment Publishing DTD v0 20100105//EN" "tax-treatment-NSO.dtd">
<tp:taxon-treatment xmlns:tp="http://www.plazi.org/taxpub"><tp:treatment-meta><mixed-citation publication-type="journal"><person-group><name><surname>Short</surname><given-names>Megan</given-names></name><name><surname>Huynh</surname><given-names>Cuong</given-names></name></person-group><article-title>Four new species of 
                    <italic>Unixenus</italic> Jones, 1944 (Diplopoda, Penicillata, Polyxenida) from Australia
                </article-title><source>Zookeys</source><day>21</day><month>3</month><year>2013</year><volume>2013</volume><issue>278</issue><fpage>75</fpage><lpage>90</lpage><pub-id pub-id-type="doi">10.3897/zookeys.278.4765</pub-id></mixed-citation></tp:treatment-meta><tp:nomenclature><tp:taxon-name>
                            <tp:taxon-name-part taxon-name-part-type="genus">Unixenus</tp:taxon-name-part>
                            <tp:taxon-name-part taxon-name-part-type="species">myallensis</tp:taxon-name-part>
                        <object-id xmlns:xlink="http://www.w3.org/1999/xlink" xlink:type="simple">urn:lsid:zoobank.org:act:1DB55177-48AA-48A3-AF88-4820D4706C7E</object-id>
								<object-id xmlns:xlink="http://www.w3.org/1999/xlink" xlink:type="simple">http://species-id.net/wiki/Unixenus_myallensis</object-id>
								</tp:taxon-name><tp:taxon-authority>Short &amp; Huynh</tp:taxon-authority><tp:taxon-status xmlns:xlink="http://www.w3.org/1999/xlink" xlink:type="simple">sp. n.</tp:taxon-status><xref ref-type="fig" rid="F4">Fig. 4A–K</xref></tp:nomenclature><tp:treatment-sec sec-type="Holotype"><title>Holotype.</title><p>Female, Myall Lakes National Park, 3.8 km South of Mungo Brush campsite, NSW, <named-content xmlns:xlink="http://www.w3.org/1999/xlink" content-type="dwc:verbatimCoordinates" xlink:type="simple">32°34'46"S, 152°17'27"E</named-content>, ca 300–500 m, wet pitfall traps 14–24 May 1998, collected by L. Wilkie, AM KS.93670. Specimen mounted on slide, deposited in AM.</p></tp:treatment-sec><tp:treatment-sec sec-type="Paratypes"><title>Paratypes.</title><p>Male subadult stadium VII, same collection as holotype, AM KS.94096.</p><p><!--PageBreak-->Female, same site as holotype, wet pitfall traps 26 November 1997, collected by L. Wilkie, AM KS.93660. Male adult, Male subadult stadium VII, Female subadult stadium VII, Wyrrabalong National Park, NSW, <named-content xmlns:xlink="http://www.w3.org/1999/xlink" content-type="dwc:verbatimCoordinates" xlink:type="simple">33°16'47"S, 151°32'40"E</named-content>, wet pitfall traps 27 November 1997, collected by L. Wilkie, AM KS.93662, KS.119556, AM KS.93663. All paratypes mounted on slides, deposited in AM.</p></tp:treatment-sec><tp:treatment-sec sec-type="Other material"><title>Other material:</title><p>1 immature stadium IV (6 pairs legs), same site as holotype, wet pitfall traps 14 May 1998 collected by L. Wilkie, KS.93665. 1 stadium VI, 10 pl, sex <!--PageBreak-->unknown, Wyrrabalong National Park, NSW, <named-content xmlns:xlink="http://www.w3.org/1999/xlink" content-type="dwc:verbatimCoordinates" xlink:type="simple">33°16'48"S, 151°32'45"E</named-content>, wet pitfall traps 27 November 1997, collected by L. Wilkie, AM KS.93659. 1 stadium V, 8 pl, 1 stadium IV, 6 pl, Wyrrabalong National Park, NSW, <named-content xmlns:xlink="http://www.w3.org/1999/xlink" content-type="dwc:verbatimCoordinates" xlink:type="simple">33°16'47"S, 151°32'40"E</named-content>, wet pitfall traps 27 November 1997, collected by L. Wilkie, AM KS.93661, AM KS.93666. Preserved in ethanol in AM.</p></tp:treatment-sec><tp:treatment-sec sec-type="Etymology"><title>Etymology.</title><p>For Myall Lakes National Park, the type locality; adjective.</p></tp:treatment-sec><tp:treatment-sec sec-type="Diagnosis"><title>Diagnosis.</title><p>Similar chaetotaxy to <italic><tp:taxon-name>Unixenus attemsi</tp:taxon-name></italic> with 1 seta on femur and none on tibia, setae smooth biarticulate; differs from <italic><tp:taxon-name>Unixenus attemsi</tp:taxon-name></italic> in having a gap between anterior and posterior vertex groups of trichomes, 4 basiconic sensilla on antennal article VI, gnathochilarium with short lateral palps (1.5 × diameter of medial palp) bearing 12–13 short rounded sensilla, ornamental trichome insertions <italic>c</italic> in row.</p></tp:treatment-sec><tp:treatment-sec sec-type="Description"><title>Description.</title><p>As for <italic><tp:taxon-name>Unixenus carnarvonensis</tp:taxon-name></italic>, differing in the following details:</p><p>Measurements: Body length 2.2–2.4 mm (n=3) with no differences between sexes. Caudal bundle 0.5 mm.</p><p>Colouration: No freshly collected specimens available. Specimens had been preserved in 70% ethanol. Body yellow brown in colour with black trichomes including caudal bundle dark brown – black.</p><p>Two rows of trichomes either side of posterior vertex of head with number of trichomes in rows varying from 7–11 trichomes each side anteriorly, 4–6 each side in posterior rows. (<xref ref-type="fig" rid="F4">Fig. 4A</xref>). Antennal article VI with 4 thick basiconic sensilla, coeloconic sensillum posterior to the basiconic sensilla, setiform sensillum between basiconic sensilla 1 and 2 (<xref ref-type="fig" rid="F4">Fig. 4C</xref>). Clypeo-labrum with 6–9 setae along the posterior margin; anterior margin of labrum with 3–5 square shaped lamellar teeth each side of median cleft; tiny granular structures over labrum (<xref ref-type="fig" rid="F4">Fig. 4E</xref>).</p><p>Gnathochilarium with lateral palp 1.5 times length of medial palp. Lateral palp with 12–13 sensilla, medial palp 22 sensilla (<xref ref-type="fig" rid="F4">Fig. 4B</xref>), sensilla fat, cylindrical and short (2/3 length of <italic><tp:taxon-name>Unixenus attemsi</tp:taxon-name></italic> sensilla) (<xref ref-type="fig" rid="F4">Fig. 4D</xref>).</p><p>Collum with two rows of trichomes sparsely arranged each side of a medial gap, rows merge laterally to form rosettes of trichomes, and with a small number (2 each side in holotype) of trichomes between the two rows. Lateral protuberances of collum with 3–4 trichomes each. Tergites 2–10 with trichomes arranged most commonly in 2 rows on posterior half of the tergite each side of a medial gap. Anterior row sinuous with small gap to lateral cluster. In posterior tergites the two rows are closer together and straighter (<xref ref-type="fig" rid="F4">Fig. 4F</xref>). In some specimens tergites 2 and 3 have scattered trichomes between the anterior and posterior rows forming an intermediate 3<sup>rd</sup> row. Conical pleural projections along each side associated with tergites 2–10, each with dense cluster of short dark trichomes. Tergal trichomes of posterior tergites longer than those of anterior tergites.</p><p>Leg chaetotaxy as follows: coxa 1, one seta, coxa 2, 2 setae, coxae 3–13, 2–3 setae; prefemur, femur, 1 seta (<xref ref-type="fig" rid="F4">Fig. 4G</xref>); setae biarticulate with glabrous funicle showing longitudinal ridging (<xref ref-type="fig" rid="F4">Fig. 4I</xref>), tarsus 2 with small setiform seta (<xref ref-type="fig" rid="F4">Fig. 4J</xref>), trochanter, postfemur, tibia and tarsus 1 lack setae, claw of telotarsus bearing posterior and anterior processes (<xref ref-type="fig" rid="F4">Fig. 4H</xref>). Male with 2 pairs coxal glands on leg pairs 8 and 9.</p><p><!--PageBreak-->Telson with ornamental trichome insertions numbering 5–6<italic>a</italic>, 1<italic>b</italic> and 3<italic>c</italic> each side of the midline, with <italic>c</italic> trichome insertions in straight line (<xref ref-type="fig" rid="F4">Fig. 4K</xref>). Trichomes <italic>b</italic> and <italic>c</italic> black in colour. Hooked caudal trichomes with 1–6 hooks on barbed stems, majority with distal facing barbs only along stem proximal to hooks, with occasional double barbs with both distal and proximal facing projections (<xref ref-type="fig" rid="F4">Fig. 4L</xref>).</p><fig id="F4" position="float" orientation="portrait"><label>Figure 4.</label><caption><p><italic><tp:taxon-name>Unixenus myallensis</tp:taxon-name></italic> sp. n., adult female <bold>A</bold> Head, dorsal view showing arrangement of ocelli, position of trichobothria and trichome insertions <bold>B</bold> Left palp of gnathochilarium <bold>C</bold> Details of sensilla on antennal article VI, sensillum type indicated as follows: coeloconic (<bold>c</bold>), setiform (<bold>s</bold>), thick basiconic (<bold>T</bold>) <bold>D</bold> Details of gnathochilarial sensillum <bold>E</bold> Clypeo-labrum <bold>F</bold> Collum, tergite 2 and tergite 10 showing pattern of trichome insertions <bold>G</bold> Left leg 3 showing chaetotaxy on leg segments <bold>H</bold> Anterior view of left telotarsus showing anterior spinous projection (<bold>s</bold>), claw (<bold>c</bold>) with anterior (<bold>a</bold>) and posterior (<bold>p</bold>) processes and lamella (<bold>l</bold>) <bold>I</bold> Details of seta on coxa, prefemur and femur <bold>J</bold> Details of seta on tarsus 2 <bold>K</bold> Pattern of ornamental trichome insertions <bold>L</bold> Hooked caudal trichome, distal section only. Scale bars: <bold>A</bold> and <bold>F</bold> (shared bar), <bold>G</bold> = 50 µm; <bold>B</bold> and <bold>K</bold> = 20 µm; <bold>E</bold> = 10 µm; <bold>I</bold> and <bold>J</bold> (shared bar) and <bold>L</bold> = 5 µm <bold>C,</bold> <bold>D</bold> and <bold>H</bold> = 2 µm.</p></caption><graphic xmlns:xlink="http://www.w3.org/1999/xlink" xlink:href="ZooKeys-278-075-g004.jpg" position="float" orientation="portrait" xlink:type="simple"/></fig><p><bold>Distribution.</bold> So far known only from two treed coastal sites in mid NSW, with a north-south range of ca 150 km (<xref ref-type="fig" rid="F5">Fig. 5</xref>).</p><fig id="F5" position="float" orientation="portrait"><label>Figure 5.</label><caption><p>Map of Australia with states New South Wales and Western Australia expanded to show distribution of five <italic><tp:taxon-name>Unixenus</tp:taxon-name></italic> species In Western Australia: <italic><tp:taxon-name>Unixenus carnarvonensis</tp:taxon-name></italic> sp. n.: diamonds, type region shown as open diamond <italic><tp:taxon-name>Unixenus karajinensis</tp:taxon-name></italic> <xref ref-type="bibr" rid="B12">Short and Huynh 2011</xref>: stars, type locality shown as open star. In New South Wales: <italic><tp:taxon-name>Unixenus corringlensis</tp:taxon-name></italic> sp. n.: squares,squares, type locality shown as open square <italic><tp:taxon-name>Unixenus barrabaensis</tp:taxon-name></italic> sp. n.: circles, type locality shown as open circle <italic><tp:taxon-name>Unixenus myallensis</tp:taxon-name></italic> sp. n.: triangles, type locality shown as open triangle. Scale bar =1000 km.</p></caption><graphic xmlns:xlink="http://www.w3.org/1999/xlink" xlink:href="ZooKeys-278-075-g005.jpg" position="float" orientation="portrait" xlink:type="simple"/></fig></tp:treatment-sec><ref-list><ref id="B12"><mixed-citation xmlns:xlink="http://www.w3.org/1999/xlink" xlink:type="simple"><person-group><name name-style="western"><surname>Short</surname><given-names>M</given-names></name><name name-style="western"><surname>Huynh</surname><given-names>C</given-names></name></person-group> (<year>2011</year>)<article-title> The genus <italic>Unixenus</italic> Jones, 1944(Diplopoda, Penicillata, Polyxenida) in Australia.</article-title><source>Zookeys </source><volume>156</volume>: <fpage>105</fpage>-<lpage>122</lpage>. doi: <ext-link ext-link-type="uri" xlink:href="http://dx.doi.org/10.3897/zookeys.156.2168" xlink:type="simple">10.3897/zookeys.156.2168</ext-link></mixed-citation></ref></ref-list></tp:taxon-treatment>
