# Supplementary material for: Four new species of Unixenus Jones, 1944 (Diplopoda, Penicillata, Polyxenida) from Australia
Source: Zookeys. 2013 Mar 21;(278):75–90. doi: 10.3897/zookeys.278.4765 (PMC3677348; doi:10.3897/zookeys.278.4765)
Supplement: Supplementary file 7 — The record of all Unixenus specimens examined for this publication are available (doi: 10.3897/zookeys.278.4765.app). File format: Comma-separated values files (CSV). [file ZooKeys-278-075-s001.csv]

Repository:	Registration	Type_status	Genus	Species	Specimens	Location	State	LatDS	LatMS	LatSS	LongDE	LongME	LongSE	Lat/long_source	Elevation_m	Collection date from: day/month	Collection date to: day/month	Year	Collector	Collection_notes	prerservation state
WAM	T71123	holoype	Unixenus	carnarvonensis	1F	Meedo Station site MO3	WA	25	39	13	114	37	37	WAM database		22-Aug	10-Oct	1994	P. West et al.	wet pitfalls	mounted on slides
WAM	T71120	paratype	Unixenus	carnarvonensis	1M	Woodleigh Station site MO5	WA	26	11	45	114	25	23	WAM database		22-Aug	10-Oct	1994	M. Harvey et al.	wet pitfalls	mounted on slides
WAM	T7127782	paratype	Unixenus	carnarvonensis	1F	Woodleigh Station site MO5	WA	26	11	45	114	25	23	WAM database		22-Aug	10-Oct	1994	M. Harvey et al.	wet pitfalls	mounted on slides
WAM	T7127783	paratype	Unixenus	carnarvonensis	1F	Woodleigh Station site MO5	WA	26	11	45	114	25	23	WAM database		22-Aug	10-Oct	1994	M. Harvey et al.	wet pitfalls	mounted on slides
WAM	T7127781	paratype	Unixenus	carnarvonensis	1F	Meedo Station site MO3	WA	25	39	13	114	37	37	WAM database		22-Aug	10-Oct	1994	P. West et al.	wet pitfalls	mounted on slides
AM	KS.119541	holotype	Unixenus	corringlensis	1F	Corringle State forest	NSW	33	22	12	147	15	0	AM database		21-Mar	26-Mar	1996	D. Smith	wet pitfalls	mounted on slides
AM	KS.119540	paratype	Unixenus	corringlensis	1M	Corringle State forest	NSW	33	22	12	147	15	0	AM database		21-Mar	26-Mar	1996	D. Smith	wet pitfalls	mounted on slides
AM	KS.87406	paratype	Unixenus	corringlensis	1M	Severn State forest, Atholwood Loop Rd	NSW	29	4	28	151	0	53	AM database		22-Nov	13-Dec	2001	L. Wilkie & H. Smith	wet pitfalls	mounted on slides
AM	KS.119542	paratype	Unixenus	corringlensis	1F	Severn State forest, Atholwood Loop Rd	NSW	29	4	28	151	0	53	AM database		22-Nov	13-Dec	2001	L. Wilkie & H. Smith	wet pitfalls	mounted on slides
AM	KS.119543	paratype	Unixenus	corringlensis	1F	Newnes State forest, Birds Rock Flora reserve, 0.6 km from Sunnyside Ridge Rd	NSW	33	19	43	150	11	23	AM database		23-Feb		2006	GA Milledge, J. Tarnawski, M Beatson	litter sample	mounted on slides
AM	KS.87400		Unixenus	corringlensis	4	Severn State forest, Atholwood Loop Rd	NSW	29	4	28	151	0	53	AM database		22-Nov	13-Dec	2001	L. Wilkie & H. Smith	wet pitfalls	in ethanol
AM	KS.87410		Unixenus	corringlensis	2	Severn State forest, Atholwood Loop Rd	NSW	29	4	28	151	0	53	AM database		22-Nov	13-Dec	2001	L. Wilkie & H. Smith	wet pitfalls	in ethanol
AM	KS.53604		Unixenus	corringlensis	2 imm.	Corringle State forest	NSW	33	22	12	147	15	0	AM database		21-Mar	26-Mar	1996	D. Smith	wet pitfalls	in ethanol
AM	KS.119544		Unixenus	corringlensis	1M, stadium VII	Newnes State forest, Birds Rock Flora reserve, 0.6 km from Sunnyside Ridge Rd	NSW	33	19	43	150	11	23	AM database		23-Feb		2006	GA Milledge, J. Tarnawski, M Beatson	litter sample	mounted on slide (poor quality)
AM	KS.119545	holotype	Unixenus	barrabaensis	1F	Crown Reserve, Woods Reef, between road and Nangahrah Ck.	NSW	30	23	39	150	44	8	AM database		18-Nov	09-Dec	2001	H. Doherty & M. Elliot	pitfall trap	mounted on slides
AM	KS.119546	paratype	Unixenus	barrabaensis	1M, stadium V11	Crown reserve, Woods Reef, between road and Nangahrah Ck.	NSW	30	23	39	150	44	8	AM database		18-Nov	09-Dec	2001	H. Doherty & M. Elliot	pitfall trap	mounted on slides
AM	KS.119547	paratype	Unixenus	barrabaensis	1M, stadium V11	Crown reserve, 8.9 km along Bukkala-Ashford Rd.	NSW	29	25	59	151	4	18	AM database		22-Nov	13-Dec	2001	H. Doherty & M. Elliot	pitfall trap	mounted on slides
AM	KS.119548	paratype	Unixenus	barrabaensis	1F, stadium V11	Oaky Creek nature reserve, at base of E side of Melville range	NSW	31	6	31	150	37	20	AM database		17-Nov	08-Dec	2001	L. Wilkie & H. Smith	wet pitfall trap	mounted on slides
AM	KS.93670	holotype	Unixenus	myallensis	1F	Myall Lakes National park, 3.8 km south of Mungo Brush campsite	NSW	32	34	46	152	17	27	AM database	300-500	14-May	24-May	1998	L. Wilkie	wet pitfalls	mounted on slides
AM	KS.94096	paratype	Unixenus	myallensis	1M, stadium V11	Myall Lakes National park, 3.8 km south of Mungo Brush campsite	NSW	32	34	46	152	17	27	AM database	300-500	14-May	24-May	1998	L. Wilkie	wet pitfalls	mounted on slides
AM	KS.93660	paratype	Unixenus	myallensis	1F	Myall Lakes National park, 3.8 km south of Mungo Brush campsite	NSW	32	34	46	152	17	27	AM database	300-500	26-Nov		1997	L. Wilkie	wet pitfalls	mounted on slides
AM	KS.93662	paratype	Unixenus	myallensis	1M	Wyrrabalong National park	NSW	33	16	47	151	32	40	AM database		27-Nov		1997	L. Wilkie	wet pitfalls	mounted on slides
AM	KS.119556	paratype	Unixenus	myallensis	1M, stadium V11	Wyrrabalong National park	NSW	33	16	47	151	32	40	AM database		27-Nov		1997	L. Wilkie	wet pitfalls	mounted on slides
AM	KS.93663	paratype	Unixenus	myallensis	1F, stadium V11	Wyrrabalong National park	NSW	33	16	47	151	32	40	AM database		27-Nov		1997	L. Wilkie	wet pitfalls	mounted on slides
AM	KS.93665		Unixenus	myallensis	1 imm (stadium IV)	Myall Lakes National park, 3.8 km south of Mungo Brush campsite	NSW	32	34	46	152	17	27	AM database	300-500	14-May		1998	L. Wilkie	wet pitfalls	in ethanol
AM	KS.93659		Unixenus	myallensis	1 imm (stadium VI)	Wyrrabalong National park	NSW	33	16	48	151	32	45	AM database		27-Nov		1997	L. Wilkie	wet pitfall	in ethanol
AM	KS.93661		Unixenus	myallensis	1 imm (stadium V)	Wyrrabalong National park	NSW	33	16	47	151	32	40	AM database		27-Nov		1997	L. Wilkie	wet pitfall	in ethanol
AM	KS.93666		Unixenus	myallensis	1 imm (stadium VI)	Wyrrabalong National park	NSW	33	16	47	151	32	40	AM database		27-Nov		1997	L. Wilkie	wet pitfall	in ethanol
WAM	T116467		Unixenus	karajinensis	30+, various stadia	Wittenoom	WA	22	14		118	20		google earth		May		1973	E.N. Wahl	hand collected	1 X slide mounted for ID, remainder in ethanol
WAM	T116466		Unixenus	karajinensis	40+, various stadia	Wittenoom	WA	22	14		118	20		google earth		May		1973	E.N. Wahl	hand collected	1 X slide mounted for ID, remainder in ethanol
WAM	T116469		Unixenus	karajinensis	40+, various stadia	Wittenoom	WA	22	14		118	20		google earth		May		1973	E.N. Wahl	hand collected	1 X slide mounted for ID, remainder in ethanol
WAM	T116468		Unixenus	karajinensis	6	Wittenoom, out of bath drain pipe, on floors of house	WA	22	14		118	20		google earth		10-Oct		1983	Mrs. M. Mckay	hand collected	1 X slide mounted for ID, remainder in ethanol
WAM	T116450		Unixenus	karajinensis	300+ in poor condition	Tom Price caravan park, Tom Price	WA	22	41		117	45		google earth		22-Dec		1982	K Campbell	hand collected	1 X slide mounted for ID, remainder in ethanol
WAM	T116470		Unixenus	karajinensis	50+	Tom Price caravan park, Tom Price	WA	22	41		117	45		google earth		02-Dec		1982	A Davies	hand collected	1 X slide mounted for ID, remainder in ethanol
WAM	T116557		Unixenus	karajinensis	200+ in poor condition	Hamersley Station, under house	WA	22	16		117	40		google earth		20-Apr		1989	JS Bogle	hand collected	1 X slide mounted for ID, remainder in ethanol
WAM	T117558		Unixenus	karajinensis	large collection in poor condition	Mt Stuart station, 0.7 km west Urandy bore, huge numbers on surface(gibber slope) at night	WA	22	25		116	19		google earth estimate		06-Aug		1985	A Baynes & TA Smith	hand collected	1 X slide mounted for ID, remainder in ethanol
WAM = Western Australian Museum, Perth, Western Australia
AM = Australian Museum, Sydney, New South Wales
